# Supplementary material for: Dissecting the Structural Dynamics of Authentic Cholesteryl Ester Transfer Protein for the Discovery of Potential Lead Compounds: A Theoretical Study
Source: Int J Mol Sci. 2023 Jul 31;24(15):12252. doi: 10.3390/ijms241512252 (PMC10418423; doi:10.3390/ijms241512252)
Supplement: Supplementary file 1 [file ijms-24-12252-s001.zip]

Archive with 1 entries (1 files):
- ijms-2504151-supplementary.docx
